# Supplementary material for: Sex-Specific Aspects of Skeletal Muscle Metabolism in the Clinical Context of Intensive Care Unit-Acquired Weakness
Source: J Clin Med. 2022 Feb 5;11(3):846. doi: 10.3390/jcm11030846 (PMC8836746; doi:10.3390/jcm11030846)
Supplement: Supplementary file 1 [file jcm-11-00846-s001.zip]

Archive with 1 entries (1 files):
- jcm-1532369-supplementary.pdf
